# Supplementary material for: Genome-Wide Analysis of the DNA-Binding with One Finger Gene Family Reveals Soybean Expression Pattern and Functional Analysis
Source: Int J Mol Sci. 2025 Jun 27;26(13):6192. doi: 10.3390/ijms26136192 (PMC12250066; doi:10.3390/ijms26136192)
Supplement: Supplementary file 1 [file ijms-26-06192-s001.zip]

Archive with 2 entries (2 files):
- Supplementary Table S1-Complete list of soybean Dof gene sequences.xls
- Supplementary Table S2-Real-time PCR primers information for quantitative analysis..pdf
