# Supplementary material for: Genome-Wide Analysis of the DNA-Binding with One Finger Gene Family Reveals Soybean Expression Pattern and Functional Analysis
Source: Int J Mol Sci. 2025 Jun 27;26(13):6192. doi: 10.3390/ijms26136192 (PMC12250066; doi:10.3390/ijms26136192)
Supplement: Supplementary file 1 [file ijms-26-06192-s001.zip › Supplementary Table S1-Complete list of soybean Dof gene sequences.xls]

## Sheet: Soybean
Supplimental Table S1. A complete list of Dof gene sequences of soybean identified in the present study
Gene symbol	Transcript name	Gene Location	CDS	Introns	E-value	Amino acids size	Molecular weight	Isoelectric point	The instability index	Aliphatic index	Grand Average of Hydropathicity	Subecellular localization
Gmdof1.1	Glyma.01G021100.1	Ghr01:2140440-2142143	1014	0	2.8e-32	337	36377	8.95	57.01	45.76	-0.814	nucl
Gmdof1.2	Glyma.01G049400.1	Chr01:5763610-5767687	1440	1	1.3e-31	479	52553.2	8.51	48.58	49.67	-0.834	nucl
Gmdof1.3	Glyma.01G183000.1	Chr01:51837812-51839556	1011	0	6.2e-32	336	35634.7	8.81	58.56	67.38	-0.435	nucl
Gmdof2.1	Glyma.02G062700.1	Chr02:5654058-5654763	705	0	2.3e-32	234	24405.8	8.71	47.68	47.99	-0.548	nucl
Gmdof2.2	Glyma.02G092700.1	Chr02:8212623-8214637	1116	1	8.6e-32	371	39921.5	9.55	50.28	59.95	-0.574	nucl
Gmdof2.3	Glyma.02G108600.1	Chr02:10381775-10385697	1458	1	8.4e-32	485	53027.1	6.7	53.63	47.9	-0.904	nucl
Gmdof2.4	Glyma.02G195700.1	Chr02:36955586-36956510	879	1	2.3e-30	292	32311.5	5.52	49.48	53.73	-0.819	nucl
Gmdof3.1	Glyma.03G007900.1	Chr03:764329-766878	1386	2	6.7e-32	461	50323.4	6.75	47.91	59.67	-0.665	nucl
Gmdof3.2	Glyma.03G258800.1	Chr03:45318288-45320417	882	1	1.9e-32	293	32654.5	9.23	52.13	56.18	-0.709	nucl
Gmdof4.1	Glyma.04G158800.1	Chr04:39007318-39009187	1026	1	1.9e-32	341	37305.6	7.34	55.12	49.24	-0.873	nucl
Gmdof4.2	Glyma.04G168300.1	Chr04:42191073-42194388	1413	1	4.8e-32	470	51645.1	6.37	51.41	52.17	-0.939	nucl
Gmdof4.3	Glyma.04G183700.1	Chr04:45193667-45196089	1035	1	9e-33	344	38075.4	6.98	42.32	53.28	-0.745	nucl
Gmdof4.4	Glyma.04G233300.1	Chr04:50157909-50159824	894	1	3.2e-33	297	32304	8.88	52.88	49.33	-0.79	nucl
Gmdof4.5	Glyma.04G239500.1	Chr04:50798519-50799807	870	1	2.8e-31	289	31989.2	4.9	64.25	59.34	-0.695	nucl
Gmdof5.1	Glyma.05G018100.1	Chr05:1606444-1608138	879	1	6.2e-33	292	31922.9	6.61	42.18	53.15	-0.758	nucl
Gmdof5.2	Glyma.05G025900.1	Chr05:2261857-2264672	1422	1	7.7e-32	473	52156.1	6.38	59.52	54.44	-0.865	nucl
Gmdof5.3	Glyma.05G037800.1	Chr05:3361589-3364100	993	1	8.6e-33	330	36322.7	6.35	45.01	59.06	-0.626	nucl
Gmdof5.4	Glyma.05G158200.1	Chr05:35031701-35033557	498	1	2e-31	165	19011.4	9.18	51.43	55.03	-0.958	nucl
Gmdof6.1	Glyma.06G124300.1	Chr06:10113575-10114445	870	0	3.1e-31	289	31796.9	4.69	65.37	58.03	-0.66	chlo
Gmdof6.2	Glyma.06G131500.1	Chr06:10834288-10836213	621	1	1.9e-33	206	22960.2	9.64	58.99	66.31	-0.644	nucl
Gmdof6.3	Glyma.06G182200.1	Chr06:15600148-15602576	1062	1	1.4e-32	353	38695.1	6.96	46.8	50.54	-0.719	nucl
Gmdof6.4	Glyma.06G194800.1	Chr06:17380751-17384087	1377	1	4.4e-32	458	50238.6	6.37	51.8	53.32	-0.915	nucl
Gmdof6.5	Glyma.06G206400.1	Chr06:19783664-19784637	912	1	1.3e-32	303	33256.3	7.77	53.17	45.45	-0.92	nucl
Gmdof7.1	Glyma.07G012100.1	Chr07:939592-941627	636	0	1.9e-32	211	22748	7.56	60.42	54.5	-0.71	nucl
Gmdof7.2	Glyma.07G053900.1	Chr07:4698502-4700492	864	0	1e-32	287	31481.1	9.21	55	53.03	-0.76	nucl
Gmdof7.3	Glyma.07G193900.1	Chr07:36249784-36251800	999	0	4e-31	332	36557.7	8.72	48.83	61.99	-0.677	nucl
Gmdof7.4	Glyma.07G198800.1	Chr07:36717787-36718654	867	1	2.3e-31	288	31399.8	10.23	61.19	52.5	-0.757	nucl
Gmdof7.5	Glyma.07G198900.1	Chr07:36726711-36731713	1047	1	8.2e-33	348	37457.3	9.1	54.81	52.96	-0.736	nucl
Gmdof7.6	Glyma.07G229600.1	Chr07:40955575-40959168	1440	1	1e-31	479	51885.3	6.79	60.95	49.31	-0.758	nucl
Gmdof8.1	Glyma.08G115900.1	Chr08:8885581-8886938	237	0	6.2e-15	78	9156.4	9	20.05	51.28	-1.046	cyto
Gmdof8.2	Glyma.08G195300.1	Chr08:15746349-15748416	642	0	2.3e-32	213	22875.2	9.05	60.15	49.86	-0.744	nucl
Gmdof8.3	Glyma.08G228900.1	Chr08:18695543-18698469	1305	1	8.6e-31	434	47903.5	6.68	57.45	68.5	-0.612	nucl
Gmdof8.4	Glyma.08G276300.1	Chr08:36861842-36863522	1212	0	5.6e-32	403	43341.4	8.45	54.78	54.47	-0.613	nucl
Gmdof8.5	Glyma.08G358100.1	Chr08:47021034-47023023	1104	1	9.2e-32	367	38568.5	9.01	51.68	54.31	-0.593	nucl
Gmdof9.1	Glyma.09G201000.1	Chr09:42517742-42519443	1029	1	4.3e-32	342	36975.4	8.71	55.88	45.06	-0.831	nucl
Gmdof9.2	Glyma.09G237000.1	Chr09:45910905-45914854	1512	1	4.6e-32	503	54673.3	6.1	49.31	48.91	-0.866	nucl
Gmdof10.1	Glyma.10G082000.1	Chr10:9926434-9927995	1011	1	1.4e-30	336	37314.5	6.04	39.98	59.4	-0.607	nucl
Gmdof10.2	Glyma.10G173700.1	Chr10:40750537-40753401	1011	2	9.3e-33	336	36957.3	9.16	40.31	59.46	-0.615	nucl
Gmdof11.1	Glyma.11G059300.1	Chr11:4484312-4486033	1020	0	6.5e-32	339	36176.1	8.98	58.46	60.15	-0.55	nucl
Gmdof11.2	Glyma.11G140200.1	Chr11:10686637-10688495	1008	1	3.5e-32	335	36560.3	9.36	59.37	67.52	-0.493	plas
Gmdof12.1	Glyma.12G063800.1	Chr12:4680401-4682246	924	1	3e-32	307	33056.9	9.43	60.03	56.25	-0.638	nucl
Gmdof12.2	Glyma.12G072400.1	Chr12:5331347-5333804	918	1	1.7e-33	305	33654.3	7.54	62.38	48.62	-0.786	nucl
Gmdof13.1	Glyma.13G062500.1	Chr13:16016180-16019533	1467	1	1.7e-31	488	53320.4	6.06	49.01	59.75	-0.729	nucl
Gmdof13.2	Glyma.13G177500.1	Chr13:29158294-29160464	1062	1	1.1e-32	353	37822.5	8.96	57.64	50.54	-0.71	nucl
Gmdof13.3	Glyma.13G177600.1	Chr13:29166704-29167801	987	1	1.5e-31	328	35933.6	9.87	70.76	49.91	-0.899	nucl
Gmdof13.4	Glyma.13G182700.1	Chr13:29582779-29584948	1011	0	4.3e-31	336	37108.3	8.73	47.09	61.22	-0.692	nucl
Gmdof13.5	Glyma.13G230200.1	Chr13:34220011-34222152	444	1	5.2e-31	147	16625.9	9.53	34.01	47.14	-0.852	mito
Gmdof13.6	Glyma.13G237500.1	Chr13:34783395-34785641	1074	1	3.7e-32	357	38562.6	8.38	52.75	66.13	-0.552	nucl
Gmdof13.7	Glyma.13G237600.1	Chr13:34795869-34796823	954	0	2.7e-32	317	34097.7	9.18	56.64	57.16	-0.642	nucl
Gmdof13.8	Glyma.13G241900.1	Chr13:35181811-35182687	837	1	9.2e-31	278	30980.4	7.54	57.1	54.35	-0.806	nucl
Gmdof13.9	Glyma.13G329000.1	Chr13:42352610-42354663	858	1	4.1e-33	285	31592.3	8.83	55.65	56.42	-0.686	nucl
Gmdof13.10	Glyma.13G335200.1	Chr13:42868622-42870800	810	1	4.8e-32	269	29538.7	9.96	61.53	70.3	-0.49	nucl
Gmdof13.11	Glyma.13G352000.1	Chr13:44103555-44105325	639	1	6.1e-33	212	22588.9	8.7	53.35	48.3	-0.771	nucl
Gmdof15.1	Glyma.15G022800.1	Chr15:1778015-1779685	636	0	6.9e-33	211	22641	8.78	57.32	48.53	-0.767	nucl
Gmdof15.2	Glyma.15G039300.1	Chr15:3099694-3101458	915	1	3.8e-32	304	33103	9.75	59.34	61.58	-0.591	nucl
Gmdof15.3	Glyma.15G044800.1	Chr15:3587175-3589232	858	1	1.8e-32	285	31372	7.53	52.8	56.77	-0.669	nucl
Gmdof15.4	Glyma.15G071400.1	Chr15:5472251-5474619	858	1	1e-30	285	31767.4	6.82	57.2	55.75	-0.727	nucl
Gmdof15.5	Glyma.15G075800.1	Chr15:5819456-5821707	942	0	2e-32	313	33801.3	9.44	57.36	53.55	-0.735	nucl
Gmdof15.6	Glyma.15G076000.1	Chr15:5836028-5838159	1062	1	1.5e-32	353	38023.2	8.74	51.2	69.38	-0.471	nucl
Gmdof15.7	Glyma.15G082400.1	Chr15:6283504-6285316	462	1	3.3e-31	153	17323.6	9.51	27.05	44.71	-0.917	mito
Gmdof15.8	Glyma.15G215500.1	Chr15:35275689-35278938	1401	1	2.6e-31	466	52081.6	6.92	48.87	65.86	-0.577	nucl
Gmdof16.1	Glyma.16G022900.1	Chr16:2141956-2144271	831	0	6.9e-33	276	30155.5	9.16	52.53	48.44	-0.801	nucl
Gmdof16.2	Glyma.16G145000.1	Chr16:30561564-30562942	711	0	2.8e-32	236	24624	8.89	43.9	47.25	-0.525	nucl
Gmdof17.1	Glyma.17G081800.1	Chr17:6348046-6349888	903	0	6.7e-33	300	32708.6	6.58	48.98	48.8	-0.841	nucl
Gmdof17.2	Glyma.17G089300.1	Chr17:6939202-6941892	993	1	3.8e-32	330	36482	7.13	42.08	60.82	-0.594	nucl
Gmdof17.3	Glyma.17G101000.1	Chr17:7937949-7941204	1416	1	7.9e-32	471	51763.7	6.26	55.41	54.31	-0.84	nucl
Gmdof17.4	Glyma.17G180600.1	Chr17:20584543-20586495	1059	0	2.1e-32	352	37213.3	8.63	45.4	61.82	-0.455	nucl
Gmdof18.1	Glyma.18G150800.1	Chr18:28047440-28049162	1110	0	1.5e-31	369	39887.4	9.1	57.68	59.76	-0.561	nucl
Gmdof18.2	Glyma.18G176300.1	Chr18:42037304-42039192	1092	1	6.9e-32	363	38158	9.22	51.37	55.43	-0.601	nucl
Gmdof18.3	Glyma.18G260500.1	Chr18:54644925-54649126	1506	1	5.4e-32	501	54273	6.29	48.92	51.22	-0.826	nucl
Gmdof18.4	Glyma.18G289700.1	Chr18:56913396-56915468	1092	1	1.1e-31	363	39180.1	9.8	47.58	62.09	-0.54	nucl
Gmdof19.1	Glyma.19G023200.1	Chr19:2679630-2682996	1158	1	1.5e-31	385	41961.7	4.96	49.78	58.55	-0.634	nucl
Gmdof19.2	Glyma.19G118000.1	Chr19:37469211-37472211	1452	1	3.3e-32	483	52837.5	7.95	47.06	61.39	-0.631	nucl
Gmdof19.3	Glyma.19G199200.1	Chr19:45630725-45631770	816	0	1.1e-30	271	30636.8	5.31	46.83	51.85	-0.692	nucl
Gmdof19.4	Glyma.19G200300.1	Chr19:45724256-45725219	519	1	5.9e-31	172	19532.7	8.09	45.5	49.88	-0.722	chlo
Gmdof19.5	Glyma.19G257500.1	Chr19:50152833-50154912	759	0	2.3e-32	252	27820	8.84	49.67	55.67	-0.735	nucl
Gmdof20.1	Glyma.20G035200.1	Chr20:4798365-4801745	1449	1	3.5e-31	482	52520.9	6.5	58.39	50.64	-0.768	nucl
Gmdof20.2	Glyma.20G216600.1	Chr20:45234322-45236406	909	1	7.2e-33	302	32912.4	8.75	46.6	58.74	-0.663	nucl
GmdofU	Glyma.U021300.1	scaffold21:3448132-3451206	933	1	1.5e-33	310	34162	7.59	57.21	49.06	-0.766	nucl
